# Supplementary material for: Extraordinary Titer and Broad Anti-SARS-CoV-2 Neutralization Induced by Stabilized RBD Nanoparticles from Strain BA.5
Source: Vaccines (Basel). 2023 Dec 28;12(1):37. doi: 10.3390/vaccines12010037 (PMC10821209; doi:10.3390/vaccines12010037)
Supplement: Supplementary file 1 [file vaccines-12-00037-s001.zip]

Archive with 1 entries (1 files):
- vaccines-2767962-supplementary.pdf
